# Supplementary material for: Susceptibility of Melanoma Cells to Targeted Therapy Correlates with Protection by Blood Neutrophils
Source: Cancers (Basel). 2024 May 2;16(9):1767. doi: 10.3390/cancers16091767 (PMC11083732; doi:10.3390/cancers16091767)
Supplement: Supplementary file 1 [file cancers-16-01767-s001.zip]

Archive with 1 entries (1 files):
- cancers-2979326-supplementary.pdf
